# Supplementary material for: Kidney-specific WNK1 amplifies kidney tubule responsiveness to potassium via WNK body condensates
Source: J Clin Invest. 2025 Jun 10;135(15):e188792. doi: 10.1172/JCI188792 (PMC12321387; doi:10.1172/JCI188792)
Supplement: Supporting data values [file jci-135-188792-s111.xlsx]

## Sheet: Figure 2D
Figure 2D
tNCC (female)
	WT										KO
LK	1.38784	1.3762	1.37134	1.12518	1.50778	1.26672					1.43975	0.901849	1.36054	1.43777	1.45037	1.41843
Ctrl	1.01446	1.23787	1.03905	0.964487	0.888101	0.856033	1.34166	0.928709	0.915821	0.813805	1.20063	1.0509	1.09261	1.16736	1.018	0.876569	1.50441	1.20109
HKB	0.946771	1.06461	1.07915	0.986974	0.730026	0.87342					0.842112	0.903655	0.727418	0.700166	0.711798	0.806479
HKB + amil	0.151124	0.167631	0.144066	0.270953	0.258266	0.278976	0.118218				0.164801	0.247043	0.434481	0.431472	0.497101

## Sheet: Figure 2E
Figure 2E
tNCC (male)
	WT								KO
LK	0.941582	0.861879	0.961659	0.903573	1.06438	1.04189			0.603762	0.840248	0.95151	0.992315	1.12428	1.48372
Ctrl	1.02616	1.04733	1.12672	1.1417	0.862202	0.795884	0.80389	1.19611	0.89049	1.11188	1.26603	0.952033	0.911137	0.584404	0.75089	0.695858	0.324248
HKB	0.94496	0.699752	0.761089	0.719564	0.62963	0.755488			0.78857	0.763023	0.861337	0.769959	0.705687	0.738769
HKB + amil	0.0810954	0.148354	0.193049	0.183747	0.200867				0.241355	0.185651	0.194364	0.213849	0.259139

## Sheet: Figure 2F
Figure 2F
pNCC (female)
	WT										KO
LK	1.3933	1.20176	1.62405	0.84462	1.26291	1.11655					1.2898	0.31091	0.8165	1.20927	0.513106	0.874251
Ctrl	0.962185	1.21816	1.30811	0.997586	0.760708	0.753246	1.21295	0.759662	1.24118	0.786204	0.981545	0.999789	0.813215	0.923132	0.895657	0.568813	1.6999	1.72972
HKB	0.252032	0.426335	0.326929	0.105378	0.100302	0.133838					0.124986	0.474006	0.0796017	0.0797246	0.089071	0.120869
HKB + amil	0.00611793	0.00251575	0.00288921	0.0102722	0.0115481	0.015555	0.00208797				0.0678404	0.33944	0.0456115	0.102147	0.129235

## Sheet: Figure 2G
Figure 2G
pNCC (male)
	WT								KO
LK	1.64088	1.38393	1.73702	1.75841	2.1057	1.71343			0.766848	1.19255	1.17423	0.754869	1.22152	1.83712
Ctrl	1.03425	0.920294	1.16529	1.19681	0.745979	0.857378	0.637864	1.36214	0.817908	0.864016	0.976825	0.729908	1.02669	0.667775	0.75089	0.695858	0.324248
HKB	1.29452	0.911301	0.647689	0.192687	0.310837	0.459447			0.335423	0.2335	0.717165	0.440525	0.522792	0.249503
HKB + amil	0.00158916	0.00280752	0.0519526	0.0618152	0.0622488				0.112575	0.143998	0.210122	0.0539192	0.0909122

## Sheet: Figure 3A
Figure 3A
	tNCC
[K+]	WT	KO
8.2	0.151124
9	0.167631
9	0.144066
8.7	0.118218
8.3	0.270953
7.8	0.258266
7.8	0.278976
8.3		0.164801
8.2		0.247043
9		0.434481
8.8		0.431472
6		0.497101
3.3	1.01446
3.7	1.23787
5.1	1.03905
4	0.964487
4.5	0.888101
4.7	0.856033
4.3		1.20063
4.5		1.0509
3.9		1.09261
4.1		1.16736
3.7		1.018
4		0.876569
3.2	1.38784
2.9	1.3762
3.4	1.37134
3	1.12518
4.2	1.50778
2.9	1.26672
2.4		1.43975
3		0.901849
2.7		1.36054
2.7		1.43777
2.6		1.45037
2.6		1.41843
5.8	0.946771
4.5	1.06461
5	1.07915
6.2	0.986974
6.9	0.730026
3.8	0.87342
3.8		0.842112
4.8		0.903655
4.5		0.727418
5.3		0.601319
5.2		0.711798
5.4		0.806479
8.6	0.0810954
7.5	0.148354
6.8	0.193049
6.8	0.183747
7.4	0.200867
9		0.241355
7.6		0.185651
7.2		0.194364
8.3		0.213849
7.6		0.259139
4.3	1.02616
4.4	1.04733
4	1.12672
4.4	1.1417
5	0.862202
4.6	0.795884
4.5		0.89049
3.8		1.11188
3.4		1.26603
4.2		0.952033
4.2		0.911137
5.1		0.584404
2.6	0.941582
2.6	0.861879
2.9	0.961659
2.4	0.903573
2.6	1.06438
2.7	1.04189
2.4		0.603762
2.7		0.840248
3.3		0.95151
2.5		0.992315
2.9		1.12428
2.6		1.48372
5.3	0.94496
6.4	0.699752
5.1	0.761089
6.4	0.719564
6.1	0.62963
5.8	0.755488
6.9		0.78857
5.6		0.763023
7		0.861337
6.2		0.769959
6.4		0.705687
7		0.738769
3.8	1.34166
4.3	0.928709
4.7	0.915821
4.9	0.813805
4.2		1.50441
4.5		1.20109
4.2	0.80389
3.7	1.19611
4.7		1.19611
4.3		0.695858
4.5		0.324248

## Sheet: Figure 3B
Figure 3B
	pNCC
[K+]	WT	KO
8.2	0.00611793
9	0.00251575
9	0.00288921
8.7	0.00208797
8.3	0.0102722
7.8	0.0115481
7.8	0.015555
8.3		0.0678404
8.2		0.33944
9		0.0456115
8.8		0.102147
6		0.129235
3.3	0.962185
3.7	1.21816
5.1	1.30811
4	0.997586
4.5	0.760708
4.7	0.753246
4.3		0.981545
4.5		0.999789
3.9		0.813215
4.1		0.923132
3.7		0.895657
4		0.568813
3.2	1.3933
2.9	1.20176
3.4	1.62405
3	0.84462
4.2	1.26291
2.9	1.11655
2.4		1.2898
3		0.31091
2.7		0.8165
2.7		1.20927
2.6		0.513106
2.6		0.874251
5.8	0.252032
4.5	0.426335
5	0.326929
6.2	0.105378
6.9	0.100302
3.8	0.133838
3.8		0.124986
4.8		0.474006
4.5		0.0796017
5.3		0.0797246
5.2		0.089071
5.4		0.120869
8.6	0.00158916
7.5	0.00280752
6.8	0.0519526
6.8	0.0618152
7.4	0.0622488
9		0.112575
7.6		0.143998
7.2		0.210122
8.3		0.0539192
7.6		0.0909122
4.3	1.03425
4.4	0.920294
4	1.16529
4.4	1.19681
5	0.745979
4.6	0.857378
4.5		0.817908
3.8		0.864016
3.4		0.976825
4.2		0.729908
4.2		1.02669
5.1		0.667775
2.6	1.64088
2.6	1.38393
2.9	1.73702
2.4	1.75841
2.6	2.1057
2.7	1.71343
2.4		0.766848
2.7		1.19255
3.3		1.17423
2.5		0.754869
2.9		1.22152
2.6		1.83712
5.3	1.29452
6.4	0.911301
5.1	0.647689
6.4	0.192687
6.1	0.310837
5.8	0.459447
6.9		0.335423
5.6		0.2335
7		0.717165
6.2		0.440525
6.4		0.522792
7		0.249503
3.8	1.21295
4.3	0.759662
4.7	1.24118
4.9	0.786204
4.2		1.6999
4.5		1.72972
4.2	0.637864
3.7	1.36214
4.7		1.06594
4.3		1.13595
4.5		0.451779

## Sheet: Figure 3C
Figure 3C
	pNCC/tNCC
[K+]	WT	KO
8.2	0.0404827
9	0.0150077
9	0.0200548
8.7	0.017662
8.3	0.0379113
7.8	0.0447139
7.8	0.0557576
8.3		0.41165
8.2		1.37401
9		0.104979
8.8		0.236741
6		0.259977
3.3	0.948473
3.7	0.984082
5.1	1.25895
4	1.03432
4.5	0.856556
4.7	0.879926
4.3		0.817528
4.5		0.951367
3.9		0.74429
4.1		0.790785
3.7		0.879821
4		0.648909
3.2	1.00393
2.9	0.873249
3.4	1.18428
3	0.750655
4.2	0.837593
2.9	0.88145
2.4		0.895849
3		0.344748
2.7		0.600127
2.7		0.841072
2.6		0.353777
2.6		0.616352
5.8	0.266202
4.5	0.400463
5	0.302952
6.2	0.106769
6.9	0.137395
3.8	0.153234
3.8		0.14842
4.8		0.524543
4.5		0.109431
5.3		0.106358
5.2		0.125135
5.4		0.149873
8.6	0.0195962
7.5	0.0189244
6.8	0.269116
6.8	0.336415
7.4	0.3099
9		0.466428
7.6		0.775639
7.2		1.08108
8.3		0.252136
7.6		0.350824
4.3	1.00788
4.4	0.878702
4	1.03423
4.4	1.04827
5	0.865202
4.6	1.07726
4.5		0.918491
3.8		0.777077
3.4		0.771564
4.2		0.766684
4.2		1.12682
5.1		1.14266
2.6	1.76151
2.6	1.4865
2.9	1.77323
2.4	1.72704
2.6	1.81396
2.7	1.626
2.4		1.08149
2.7		1.20887
3.3		1.19437
2.5		0.815319
2.9		1.15877
2.6		1.32228
5.3	1.36992
6.4	1.30232
5.1	0.851002
6.4	0.267782
6.1	0.493682
5.8	0.608146
6.9		0.425356
5.6		0.30602
7		0.832619
6.2		0.572141
6.4		0.740828
7		0.337728
3.8	0.904065
4.3	0.817976
4.7	1.35527
4.9	0.966085
4.2		1.12994
4.5		1.44013
4.2	0.793472
3.7	1.13881
4.7		1.41957
4.3		1.63245
4.5		1.39331

## Sheet: Figure 3D
Figure 3D
	Transform
	tNCC
[K+], mmol/L	WT	KO
8.2	-0.820666
9	-0.775646
9	-0.841438
8.7	-0.927316
8.3	-0.567106
7.8	-0.587932
7.8	-0.554434
8.3		-0.78304
8.2		-0.607227
9		-0.362029
8.8		-0.365047
6		-0.303555
3.3	0.00623364
3.7	0.0926747
5.1	0.0166377
4	-0.0157036
4.5	-0.0515376
4.7	-0.0675095
4.3		0.0794077
4.5		0.0215606
3.9		0.0384632
4.1		0.0672052
3.7		0.00774778
4		-0.0572139
3.2	0.14234
2.9	0.138681
3.4	0.137145
3	0.0512211
4.2	0.178339
2.9	0.102681
2.4		0.158288
3		-0.0448664
2.7		0.133713
2.7		0.157689
2.6		0.161478
2.6		0.151807
5.8	-0.0237553
4.5	0.0271887
5	0.03308
6.2	-0.00569438
6.9	-0.136662
3.8	-0.0587771
3.8		-0.0746302
4.8		-0.0439975
4.5		-0.138216
5.3		-0.220895
5.2		-0.147643
5.4		-0.0934069
8.6	-1.091
7.5	-0.828699
6.8	-0.714332
6.8	-0.73578
7.4	-0.697091
9		-0.617344
7.6		-0.731303
7.2		-0.711385
8.3		-0.669892
7.6		-0.586467
4.3	0.0112159
4.4	0.0200852
4	0.0518148
4.4	0.057552
5	-0.064391
4.6	-0.0991502
4.5		-0.050371
3.8		0.0460579
3.4		0.102445
4.2		-0.021348
4.2		-0.0404163
5.1		-0.233287
2.6	-0.026142
2.6	-0.0645537
2.9	-0.016979
2.4	-0.0440365
2.6	0.0270949
2.7	0.0178204
2.4		-0.219135
2.7		-0.0755928
3.3		-0.0215867
2.5		-0.00335037
2.9		0.0508736
2.6		0.171353
5.3	-0.0245866
6.4	-0.155056
5.1	-0.118564
6.4	-0.142931
6.1	-0.200914
5.8	-0.121773
6.9		-0.10316
5.6		-0.117462
7		-0.0648271
6.2		-0.113532
6.4		-0.151388
7		-0.131491
3.8	0.127644
4.3	-0.0321203
4.7	-0.0381893
4.9	-0.0894797
4.2		0.177366
4.5		0.0795753
4.2	-0.0948034
3.7	0.0777711
4.7		0.0777711
4.3		-0.15748
4.5		-0.489123

## Sheet: Figure 3E
Figure 3E
	Transform
	pNCC
[K+]	WT	KO
8.2	-2.2134
9	-2.59933
9	-2.53922
8.7	-2.68028
8.3	-1.98834
7.8	-1.93749
7.8	-1.80813
8.3		-1.16851
8.2		-0.469237
9		-1.34093
8.8		-0.990774
6		-0.888621
3.3	-0.0167414
3.7	0.0857058
5.1	0.116645
4	-0.00104965
4.5	-0.118782
4.7	-0.123063
4.3		-0.00808978
4.5		-9.16458e-05
3.9		-0.0897946
4.1		-0.0347362
3.7		-0.0478583
4		-0.24503
3.2	0.144044
2.9	0.079819
3.4	0.210599
3	-0.0733384
4.2	0.101372
2.9	0.0478793
2.4		0.110523
3		-0.507365
2.7		-0.0880439
2.7		0.0825223
2.6		-0.289793
2.6		-0.0583638
5.8	-0.598544
4.5	-0.370249
5	-0.485546
6.2	-0.977251
6.9	-0.998691
3.8	-0.873422
3.8		-0.903138
4.8		-0.324216
4.5		-1.09908
5.3		-1.09841
5.2		-1.05026
5.4		-0.917685
8.6	-2.79883
7.5	-2.55168
6.8	-1.28439
6.8	-1.2089
7.4	-1.20587
9		-0.948559
7.6		-0.841643
7.2		-0.677529
8.3		-1.26826
7.6		-1.04138
4.3	0.0146264
4.4	-0.0360734
4	0.0664336
4.4	0.0780245
5	-0.127273
4.6	-0.0668277
4.5		-0.0872955
3.8		-0.0634782
3.4		-0.0101832
4.2		-0.136732
4.2		0.0114398
5.1		-0.17537
2.6	0.215078
2.6	0.141113
2.9	0.239806
2.4	0.24512
2.6	0.323397
2.7	0.233866
2.4		-0.115291
2.7		0.076478
3.3		0.0697548
2.5		-0.122128
2.9		0.0869021
2.6		0.264138
5.3	0.112108
6.4	-0.040338
5.1	-0.188634
6.4	-0.715149
6.1	-0.507467
5.8	-0.337765
6.9		-0.474407
5.6		-0.631713
7		-0.144381
6.2		-0.356029
6.4		-0.281671
7		-0.602924
3.8	0.0838436
4.3	-0.11938
4.7	0.0938354
4.9	-0.104465
4.2		0.230422
4.5		0.237977
4.2	-0.195272
3.7	0.134221
4.7		0.0277336
4.3		0.055361
4.5		-0.345074

## Sheet: Figure 3F
Figure 3F
	Transform
	pNCC/tNCC
[K+]	WT	KO
8.2	-1.39273
9	-1.82369
9	-1.69778
8.7	-1.75296
8.3	-1.42123
7.8	-1.34956
7.8	-1.2537
8.3		-0.385471
8.2		0.13799
9		-0.978896
8.8		-0.625726
6		-0.585066
3.3	-0.022975
3.7	-0.00696869
5.1	0.100007
4	0.0146537
4.5	-0.0672443
4.7	-0.0555539
4.3		-0.0874974
4.5		-0.0216521
3.9		-0.128258
4.1		-0.101942
3.7		-0.0556059
4		-0.187816
3.2	0.0017039
2.9	-0.0588618
3.4	0.0734543
3	-0.12456
4.2	-0.0769671
2.9	-0.0548021
2.4		-0.0477653
3		-0.462499
2.7		-0.221757
2.7		-0.0751667
2.6		-0.45127
2.6		-0.210171
5.8	-0.574789
4.5	-0.397437
5	-0.518626
6.2	-0.971556
6.9	-0.862029
3.8	-0.814645
3.8		-0.828508
4.8		-0.280219
4.5		-0.960861
5.3		-0.973231
5.2		-0.90262
5.4		-0.824278
8.6	-1.70783
7.5	-1.72298
6.8	-0.57006
6.8	-0.473124
7.4	-0.508778
9		-0.331215
7.6		-0.11034
7.2		0.0338564
8.3		-0.598365
7.6		-0.454911
4.3	0.00341028
4.4	-0.0561586
4	0.0146188
4.4	0.0204725
5	-0.0628826
4.6	0.0323223
4.5		-0.0369249
3.8		-0.109536
3.4		-0.112628
4.2		-0.115384
4.2		0.0518559
5.1		0.057917
2.6	0.245886
2.6	0.172165
2.9	0.248766
2.4	0.237302
2.6	0.258627
2.7	0.21112
2.4		0.0340233
2.7		0.0823804
3.3		0.0771398
2.5		-0.0886722
2.9		0.0639976
2.6		0.121323
5.3	0.136695
6.4	0.114718
5.1	-0.0700695
6.4	-0.572218
6.1	-0.306552
5.8	-0.215992
6.9		-0.371247
5.6		-0.51425
7		-0.0795538
6.2		-0.242497
6.4		-0.130283
7		-0.471432
3.8	-0.0438004
4.3	-0.0872595
4.7	0.132025
4.9	-0.0149848
4.2		0.0530564
4.5		0.158402
4.2	-0.100469
3.7	0.0564494
4.7		0.152157
4.3		0.212841
4.5		0.144048

[truncated: 38 more sheets: Figure 4B, Figure 5D, Figure 5E, Figure 5F, Figure 6D, Figure 6E, Figure 6F, Figure 7A, Figure 7B, Figure 7C, Figure 7D, Figure 8B, Figure 8C, Figure 8E, Figure 8F, Figure 8G, Figure 8H, Figure 9D, Figure 10B, Figure 11C …]
